# Supplementary material for: A Disproportionality Analysis for Association of Systemic Capillary Leak Syndrome with COVID-19 Vaccination Using the World Health Organization Pharmacovigilance Database
Source: Vaccines (Basel). 2022 May 25;10(6):835. doi: 10.3390/vaccines10060835 (PMC9227463; doi:10.3390/vaccines10060835)
Supplement: Supplementary file 1 [file vaccines-10-00835-s001.zip]

Archive with 1 entries (1 files):
- vaccines-1703732-supplementary.pdf
